# Supplementary material for: Genome-wide analysis of Nicotiana tabacum IDD genes identifies NtIDD9 as a regulator of leaf angle
Source: Front Plant Sci. 2024 Dec 19;15:1496351. doi: 10.3389/fpls.2024.1496351 (PMC11693677; doi:10.3389/fpls.2024.1496351)
Supplement: Supplementary Table 1 — Genes screened by homology and InterPro. [file Table2.xlsx]

## Sheet: Sheet1
Name	ID	Chromosome	Start	End	Strand	Exon Number	Gene Length	CDS Length	Peptide Length	Mw	pI	CDS	Peptide
NtIDD1	Nitab4.5_0000669g0050	Nt02	6919036	6920593	-	2	1558	1299	432	47854.7	9.5789	ATGGCTACAAACAGATTTATATGTGAAATCTGCAACAAAGGTTTTCAAAGGGACCAAAACTTGCAACTTCATAGGAGAGGACACAATCTACCATGGAAATTAAAGCAAAGAAATAAACAAGAAATAGTGAAAAAAAAAGTATATATATGTCCAGAAAAGAGTTGTGTACACAATGATCCTTCACGTGCACTTGGAGATCTTACTGGTATAAAGAAGCATTTCAGTAGGAAACATGGTGAGAAAAAATGGAAGTGTGAAAAGTGTTCAAAGAAATATGCAGTTCAGTCTGATTGGAAAGCACATACTAAGACTTGTGGCACTAGAGAGTATAAATGTGACTGTGGAACTCTTTTTTCCAGGAAAGATAGTTTCATTACACATAGAGCATTCTGTGATGCT…	MATNRFICEICNKGFQRDQNLQLHRRGHNLPWKLKQRNKQEIVKKKVYICPEKSCVHNDPSRALGDLTGIKKHFSRKHGEKKWKCEKCSKKYAVQSDWKAHTKTCGTREYKCDCGTLFSRKDSFITHRAFCDALAEESARITSVGTCNNLNFNQQPNLAGRISQIGTGFAQDFSGMTSGNSLHHQQQKPRLSLWLNQANNNSQLNNTLHMSAPSSNLFASSSSTGLPDHMVQMQSPNNVFGNQMQWAIDKNSAATTPATSMTKTLCSMYSDNQNQHPKSSTPMSATALLQKASQIGSTKSSPTFFTNTFGVMNSSSSSSNTPMFNTLSQNTSEMHQVFAKQSEEYNPTDNELLNGCPNMSSLANTKAINLDQALMQTGGMQTQAVSFNFDNSLTRDFLG…
NtIDD2	Nitab4.5_0002128g0060	Nt03	42776834	42779129	-	4	2296	1611	536	55816	8.5912	ATGCCGGCCGACCCAGATAACTCATCCGCCATGAACGATTCAACAGGCTCAGGTGAAGTAAGTGTTTCTTCTTCAGGTAATCAAGTTCCTCCACAGAAAGAATCAGCTAAGAAAAAGAGAAATCTTCCTGGGATGCCAGATCCCGATGCAGAGGTTATTGCTTTGTCACCTAAAACTCTACTAGCGACGAACAGATTTGTTTGTGAAATTTGCAGTAAAGGGTTTCAAAGGGACCAGAATTTGCAGCTTCATAGAAGGGGTCATAATTTGCCATGGAAGCTAAGGCAGAGATCAAGCCAAGAGGTGAAGAAGAGAGTTTATGTTTGCCCTGAAACCACTTGTGTTCACCACGATCCTTCACGGGCATTGGGTGATTTGACCGGAATTAAGAAACATTTC…	MPADPDNSSAMNDSTGSGEVSVSSSGNQVPPQKESAKKKRNLPGMPDPDAEVIALSPKTLLATNRFVCEICSKGFQRDQNLQLHRRGHNLPWKLRQRSSQEVKKRVYVCPETTCVHHDPSRALGDLTGIKKHFCRKHGEKKWKCDKCSKKYAVQSDLKAHSKICGTREYKCDCGTLFSRRDSFITHRAFCDVLAQESAKAVPEKPPNVTNEEPKTQAIAASSSPPPPTPMASPPAAESQPLPPALPPPAAPTTLTPAAIPPSTTVISFVSSVQNPELRENPNPNSTGTAGKQVMEETTALASLTGSCSSSSSSCSNGSTSSNVFGSLFASSTASGSMPSQAPGFTDLFRAVAPERVPEMAPPSSAEPISLCLAMSHGSSIFRPAGQERRQYAPVPQPAM…
NtIDD3	Nitab4.5_0001295g0240	Nt04	3925331	3927390	+	4	2060	1617	538	58492.5	8.8177	ATGATAAAAGGTTTTATGAATCAACAAAATCAACCTGTTGTTGTAGAGGAAAACATGTCCAATTTAACATCTGCATCTGGTGAAGCAGCAAGTGTATCTTCTTGCAATAGAAATGATAATAATACTACCGGAGGAATCTATCCCCCTCAGTATAACTTTGCTCCTCCAAATCAACAAATTCAAGCTCAACATCAAATCAAGAAAAAGAGAAACCAACCAGGCAATCCAGACCCTGGTGCTGAAGTGATAGCTTTATCACCAAAGACACTAATGGCAACCAATAGATTTGTTTGTGAAATCTGCAACAAAGGATTCCAAAGAGATCAGAATTTGCAGCTTCACAGAAGAGGACACAATTTACCATGGAAACTGAAGCAGAGAACAAGCAAAGAAATAAGA…	MIKGFMNQQNQPVVVEENMSNLTSASGEAASVSSCNRNDNNTTGGIYPPQYNFAPPNQQIQAQHQIKKKRNQPGNPDPGAEVIALSPKTLMATNRFVCEICNKGFQRDQNLQLHRRGHNLPWKLKQRTSKEIRKKVYVCPEPSCVHHDPSRALGDLTGIKKHFCRKHGEKKWKCEKCSKKYAVQSDWKAHSKTCGTKEYRCDCGTLFSRRDSFITHRAFCDALAEESARAITGNPILPSQTGSSSHLNLQFQQSQFNSHEFPAAFSLKKEQQTGFNLRPEIPPWLMTCQPLVGGGGPGPGPPPPQPIDLSSSIFQSTRFEQDYTPNHGQDLNPNPSLNFSSTGSLPSPHISATALLQKAAQMGATMSNKSSTVSAAATGPSPTMLMRPHQFHVSAAAAE…
NtIDD4	Nitab4.5_0001192g0030	Nt05	21573196	21575493	-	3	2298	1476	491	54124.8	9.5251	ATGATGTCTGGAGATGTTTTTTCATTTCCTTCTTCTGTTAAAGCAGTACTACCTCAACATGAACTTCAAACAAACCCTAACCCTAGACCTAATCCTTCTTCTTCCAAGAAAAGAAGAAATCTTCCTGGAACACCAGATCCAGATGCTGAAGTTATTGCTCTTTCACCAAAGTCACTCATGGCTACAAACAGATTTTTATGTGAAATCTGCAACAAAGGTTTTCAAAGGGACCAAAATTTGCAACTTCATAGAAGAGGACACAATCTTCCATGGAAGCTAAAACAAAGAAATAAAGACGAAATAGTGAAGAAGAAAGTGTATATTTGTCCAGAAAAGACTTGTATTCACCATGATGCATCACGTGCACTTGGAGATCTCACTGGAATAAAGAAACATTTT…	MMSGDVFSFPSSVKAVLPQHELQTNPNPRPNPSSSKKRRNLPGTPDPDAEVIALSPKSLMATNRFLCEICNKGFQRDQNLQLHRRGHNLPWKLKQRNKDEIVKKKVYICPEKTCIHHDASRALGDLTGIKKHFSRKHGEKKWKCEKCSKKYAVQSDWKAHSKTCGTREYKCDCGTLFSRKDSFITHRAFCDALAEESSRITSVGANNMNFPNINDTLLNQQSNLHGISQIGTFYRPEFGNGNSLNQQQQKPRLSLWLDQANNNPLQMSANSNLFESTTTSGFVDMMQMPSSNVFGSSSTVANFSLSSSQGTSMAETLSSLYSDSTQNNHLAKSSTPMSATALLQKAAQMGSTKSNQSTVFSNSFNLMSSSSSSPSNTPTFSSLHSSETTDQKFPKLSQD…
NtIDD5	Nitab4.5_0000196g0040	Nt08	73214103	73218001	-	4	3899	1569	522	57439.3	9.4974	ATGATGTCTGATGATGGACTTTCTTTCATTCAAGATCCAAACCCTAATTCAAATCCTTCTGCCAAGAGAAAAAGAAACCTCCCTGGAAAACCAGATCCAGACGCAGAAGTGATAGCGCTATCACCTAAGTCACTGATGGCGACGAATCGATTCATATGTGAAATCTGCAATAAGGGTTTTCAAAGGGACCAGAATTTGCAGCTCCACAGAAGAGGTCACAACTTACCATGGAAGCTCAAGCAAAGAAACAAAAATGAAGTGATCAAAAAGAAAGTTTACATTTGTCCAGAAAAGACATGCATCCACCATGATCCATCAAGAGCTCTAGGGGATTTAACAGGTATTAAAAAACACTATTCAAGAAAACATGGTGAGAAGAAATGGAAGTGTGAGAAATGT…	MMSDDGLSFIQDPNPNSNPSAKRKRNLPGKPDPDAEVIALSPKSLMATNRFICEICNKGFQRDQNLQLHRRGHNLPWKLKQRNKNEVIKKKVYICPEKTCIHHDPSRALGDLTGIKKHYSRKHGEKKWKCEKCSKKYAVQSDWKAHTKICGTREYKCDCGTLFSRKDSFITHRAFCDALAEESARFTSVPSTATLNFRNELLSGGMISGNPQFGNSLFRPEFMGLGLDPAINHQLNNVDGQKPRMPLWLENNINPNSGNNANDFLVASSSSTSNLPHQLVQMAPPHNNQQWFVNGGGGRDDSGFGSSSSLPSRVLREEEDNKRNLCETISSMYYNSHQQETTTPPSHMSATALLQKAAQMGSTRSNSALFGSGFGLMGSSFSKSNGQFAADQNLNGLMM…
NtIDD6	Nitab4.5_0000944g0030	Nt09	72776899	72779991	+	2	3093	1527	509	55525	9.069	ATGGCAACAAACAGGTTCGTATGTGAGGTATGCAACAAAGGTTTTCAAAGGGAACAAAATCTACAGCTACACAGAAGAGGACACAATTTGCCTTGGAAGCTAAAGCAGAAGAGTACAAAAGAAGTGAAGCGCAAAGTTTATTTGTGCCCTGAGCCCACATGTGTTCACCATGACCCTTCTCGAGCCCTTGGCGATCTCACTGGTATTAAGAAACATTACTCCAGAAAACATGGTGAGAAGAAATATAAGTGCGAAAAATGTTCCAAAAAATATGCTGTCCAGTCTGATTGGAAAGCTCATACTAAAACCTGTGGTACTCGCGAATACAAATGTGATTGTGGCACCCTTTTCTCAAGGCGTGATAGTTTCATCACCCACAGAGCCTTTTGTGATGCATTG…	MATNRFVCEVCNKGFQREQNLQLHRRGHNLPWKLKQKSTKEVKRKVYLCPEPTCVHHDPSRALGDLTGIKKHYSRKHGEKKYKCEKCSKKYAVQSDWKAHTKTCGTREYKCDCGTLFSRRDSFITHRAFCDALAQESARNPPSLSSIGSHLYGSNNNMSLGHSKMGSQISDHQHHSSNSTDILHFGSNIKTSTGQFDHNNLMGTSIGSAFRPSTSFFLPADQSNHQDYGANKPSIHGLMQLPDLHNNGNNNSSPSVASMFNLNFFQNSNNNSENVGNSNISGGGGGLLLPSHQFSNSSGDGSNNSSNMFSAGSLLGTDHHISSSSIPSLYGNNLNNNNNTASPMSATALLQKAAQMGSTTSNNSSASLLKAFGSSSSATKSDIHPPPPVNFGNVVYGDP…
NtIDD7	Nitab4.5_0000650g0060	Nt09	90615963	90618304	-	4	2342	1419	472	52168.3	9.4524	ATGATGTCTGATAATGGACTTCCTTCTTTACCTTCTTCCATCAGAGACTTCATTCAACAAGATCCAAACCCTAGTAGTAATATTCCAAACCCTAATTCAAATCCAGCTTCTAATAAGAGAAAGCGAAATCTCCCGGGAAATCCAGATCCAGATGCAGAAGTGATAGCTCTCTCACCAAAATCTCTGATGGCGACGAATCGATTCATTTGTGAAATCTGCAATAAGGGTTTTCAAAGGGACCAGAATTTGCAGCTTCATAGAAGAGGTCACAATTTGCCATGGAAGTTGAAACAACGAACAAACAAAGAAGTGAAGAAGAAAGTTTACATTTGTCCAGAAAAAACTTGTGTACATCATGATCCATCAAGAGCTTTAGGGGATTTAACTGGAATTAAAAAG…	MMSDNGLPSLPSSIRDFIQQDPNPSSNIPNPNSNPASNKRKRNLPGNPDPDAEVIALSPKSLMATNRFICEICNKGFQRDQNLQLHRRGHNLPWKLKQRTNKEVKKKVYICPEKTCVHHDPSRALGDLTGIKKHFSRKHGEKKWKCEKCSKQYAVQSDWKAHSKICGTREYKCDCGTLFSRKDSFITHRAFCDALAEESARFTSVPNTANLNLRNQLMNSGMANLQQHNGNSQFGSLFRPELMGLGLDPSSQLNLDGQKPRLPLWLDNANSGNPDDFLATPSSTTSSLPHDLVQMASHNSNNQWFINGNSASASSSSMQQPRVVLKEEEEINRRNLSESTINSSMYYNNSHQETTPQVAHMSATALLQRAAQMGSTRSSNSALFSSSGFGLSSNFASTL…
NtIDD8	Nitab4.5_0005191g0020	Nt10	81290300	81292934	-	3	2635	1335	444	49423.4	8.9648	ATGACAGAGGAAGTAATCTTAAATCCTGAAGCAGAAGTGATTGCCTTATCACCAAAGACACTGATGGCAACCAACAGATTCTTATGTGAAATTTGTGGAAAAGGTTTTCAAAGAGATCAAAATCTGCAACTTCACAGGAGAGGACATAATTTACCTTGGAAACTAAAGCAAAGGACTTCAAAAGAAGTGAGAAAGAGAGTTTACGTTTGCCCTGAAAAGAGTTGTGTTCACCATCACGCTTCAAGAGCTTTAGGAGATCTCACTGGGATAAAGAAACACTACTGTAGAAAACATGGAGAAAAGAAGTGGAAATGTGAGAAATGCTCTAAAAGATATGCTGTGCAATCGGATTGGAAAGCTCATTCAAAAACTTGTGGCACTAGGGAATATAGATGTGAT…	MTEEVILNPEAEVIALSPKTLMATNRFLCEICGKGFQRDQNLQLHRRGHNLPWKLKQRTSKEVRKRVYVCPEKSCVHHHASRALGDLTGIKKHYCRKHGEKKWKCEKCSKRYAVQSDWKAHSKTCGTREYRCDCGTIFSRRDSFVTHRAFCDALAEETARVTAASNMHNPLAGNNIDYHFIGSPLGPNMAQHFSSLFKPISTNNENSDPIMRRDQLSLWNMGQVSQQQETIGNNNLQEIHQISPLIQTSAAAVYDTNTLLAPRSNPPPVNYNHVNWQQLTNTSSANISVPSLFSTQHQSHQQITPSSTASMSATALLQKAAQIGATTTTTDPSFLGNNFGMNNCNVKNNNVQVQEVNNNKFCGFYVTTTNNSISTSLGSEVDQGSVNDFSTLNQLQMYN…
NtIDD9	Nitab4.5_0000129g0500	Nt12	10820694	10825526	+	3	4833	1227	408	45526.8	10.1162	ATGGCAACAAACAGATTCTTATGTGAGGTATGCAACAAAGGATTCCAAAGGGAACAAAACTTACAACTACACAGAAGAGGACACAATTTGCCTTGGAAACTAAAACAGAAGAATACAAAAGAAGTAGTAAAACGCAAGGTCTATCTTTGTCCTGAAATCACATGTGTACACCATGAAACTTCCAGAGCATTAGGTGATCTCACTGGGATTAAAAAACATTACTTCAGAAAACATGGTGAGAAGAAATTCAAGTGTGAGAAATGTTCCAAGAAATATGCAGTTCAGTCTGATTGGAAAGCTCATACAAAAACTTGTGGCACTCGTGAATATAAATGTGATTGTGGCACTATTTTCTCAAGGCGTGACAGTTTCATCACACACAGAGCTTTTTGTGATGCC…	MATNRFLCEVCNKGFQREQNLQLHRRGHNLPWKLKQKNTKEVVKRKVYLCPEITCVHHETSRALGDLTGIKKHYFRKHGEKKFKCEKCSKKYAVQSDWKAHTKTCGTREYKCDCGTIFSRRDSFITHRAFCDALAQETARNPVPNFSTIGSHLYGSNSNINLGNFSKMQNSTISDQKLSLGNTNHNLIGTSNIGSSTSNSFFFQESNQDYANIKPIHSLMQLPNFHNNNMFNLNFFQNNDGNINLPSGILGDQNISCSIPSLYGSQVQNHNLNNTTSSVAPMSATALLQKAAQIGSTTSNISTTASLLKAFGNSTNGGNSSSSGTKSDHQAVNFGDIFSDHRGYNKATKLNFEQQQHQLPLQKKQLTRDFLGVGEIVRRSMSGGFSSQREQQQQQQSKQ…
NtIDD10	Nitab4.5_0000110g0440	Nt12	109996043	109999400	+	4	3358	1566	521	56210.5	9.0272	CTGAAGTGGAGAAAAGTAGCTGGAAAAACACATGTGAAGTTCAAGTTTTTCTTAGCTAAAAATATGGCAGAGATGGAAAATTCATCATCAATGACAGTAGCTGGCAGTTCATTAGAAGAAACAATTACCCAACAAAATTTTCCAGTAAAGAAGAAAAGGAACCTTCCAGGTAATCCAGATCCAGAAGCAGAAGTGATAGCTCTATCACCAAAAACGCTAATGGCAACAAACAGATTTGTGTGTGAGATTTGTAACAAAGGGTTTCAACGTGACCAAAATTTACAGTTACATAGAAGGGGACATAATTTACCTTGGAAACTCCGGCAACGTACGAGTAAAGAAGTGAAAAAACGTGTGTATGTTTGTCCAGAGGCCATGTGTGTTCATCACGATCCGTCT…	LKWRKVAGKTHVKFKFFLAKNMAEMENSSSMTVAGSSLEETITQQNFPVKKKRNLPGNPDPEAEVIALSPKTLMATNRFVCEICNKGFQRDQNLQLHRRGHNLPWKLRQRTSKEVKKRVYVCPEAMCVHHDPSRALGDLTGIKKHFCRKHGEKKFKCERCTKKYAVQSDWKAHMKTCGTREYRCDCGTLFSRRDSFITHRAFCDALAQESARAQPMGITNTEENLKVDEAVTSSSSPPPQPLTPSTGVLSPVLSIQSSELPADNQNQAGVQLQAAQGTTPVSTTTVTATTISTTASITGPGSSKVFASVFPPSTTLAGHPHSSYSDILCAIGPEQISPIEPMSLSLSSSFYLSANDGSTLFQDHTGHSQHYGSTTQPVLSATALLQKAAQMGATSSNNS…
NtIDD11	Nitab4.5_0001735g0010	Nt13	14913585	14915710	+	3	2126	1149	382	43978.2	8.4708	ATGATGCTTGTGTTTATAATTGTTTTTGCAGATCCTGATGCACAAGTTGTGTATCTCACAGCTGAGATGCTAATGGAATCCGATCGTTACGTTTGTGAAATCTGTAACCTTAGCTTTCAAAGAGAGCAGAATCTTCAGATGCACCGCCGACGCCATAAGGTTCCATGGAAGTTGAAGAAGAAGGAAGAAGAGAAGAATGAGATGGAGCAAGTAAAGAAGAGAGTATATGTATGCCCAGAGCCAAGTTGTGTGCACCATAATCCAAGCCATGCACTAGGAGACCTTGTGGGAATCAAAAAACATTTCAGAAGGAAACATAGCAATTACAAACAATGGGTTTGTCAGAAATGCTCTAAAGGTTATGCTGTTCAATCGGATTATAAAGCTCACATCAAAACT…	MMLVFIIVFADPDAQVVYLTAEMLMESDRYVCEICNLSFQREQNLQMHRRRHKVPWKLKKKEEEKNEMEQVKKRVYVCPEPSCVHHNPSHALGDLVGIKKHFRRKHSNYKQWVCQKCSKGYAVQSDYKAHIKTCGTRGHSCDCGRVFSRVETFIEHQDSCKAQSTTSTTTKECDVQKPKPAFLQPQCFSNYSNSRMPKNTTDHPNLELELFTSSNYNQNTYYSSFLQNEHTPQLDLSFGSQSDNYYQVQHNEKAAALIMEDTAIQVSKLKSEAKEILKIAMEEKAMAAEKRQEAKCLIELANLEMAKAREIRQQSLLAEYSTAQLLKDCAEMKIVGSQSHVKIITCTSCNSKQFQTVSKEAAVCREVFPALTNYLSSSIYRR
NtIDD12	Nitab4.5_0001279g0070	Nt17	209624374	209626670	+	4	2297	1614	537	55985.1	8.7949	ATGCCGGCCGACCCAGATAACTCATCCGCCATGAACGATTCAACAGGCTCAGGTGAAGTAAGTGTTTCTTCTTCAGGTAATCAAGTTCCTCCTCAGAAAGAATCAGCTAAGAAAAAACGAAATCTTCCTGGGATGCCAGATCCCGATGCAGAGGTTATTGCTTTGTCACCTAAAACTCTACTGGCGACGAACAGATTTGTTTGTGAAATTTGCAGTAAAGGGTTTCAAAGAGACCAGAATTTGCAGCTGCATAGAAGGGGTCATAATTTGCCATGGAAGTTAAGGCAGAGATCTGGGCAAGAGGTGAAGAAGAGAGTATATGTTTGCCCTGAAACCACTTGTGTTCACCACGATCCTTCACGGGCATTGGGCGATTTGACCGGAATTAAGAAACATTTC…	MPADPDNSSAMNDSTGSGEVSVSSSGNQVPPQKESAKKKRNLPGMPDPDAEVIALSPKTLLATNRFVCEICSKGFQRDQNLQLHRRGHNLPWKLRQRSGQEVKKRVYVCPETTCVHHDPSRALGDLTGIKKHFCRKHGEKKWKCDKCSKKYAVQSDLKAHSKICGTREYKCDCGTLFSRRDSFITHRAFCDVLAQESAKAVPEKPPNVTNEEPKTQVAASSSPPPTPSAPPPAAESQPRPSPPPSLPPPAAPKTLPPAAIPPSTTVISFVSSVQNPELRENSNPNSAGAANKQFMEETAALVSLTGSCSSSSSSCSNGSTSSNVFGSLFASSTASGSLPSQAPGFTDLFRAVAPDRVPEMAPPSSTEPISLCLAMNHGSSIFRPAGQDRRQYAPVPQPA…
NtIDD13	Nitab4.5_0000459g0080	Nt19	53986363	53990202	-	3	3840	1521	506	56030.6	8.5016	ATGAATCAAGAAAAGCAAATATATCATCAGAGCAACAGCGGTTGCTTTTCTTTATTGGAGTCTTCATCAGTACTCTCTCATCAAGCTGCCATGTTCTCTGATGAAGCCAGTGTTTCTTCCACCACTAGGGTTCCAAATTTATGTCCTATGCCTCAAACCATTTCAAATCATCAGCCTCAAAAGATCAAGAAGAAGAGAAGCCTCCCTGGAAATCCTGATCCAGATGCTGAAGTGATTGTTTTATCTCCAAAGACACTTTTAGCTACAAACCGATTTGTGTGTGAGATCTGTAGCAAAGGATTTCAAAGGGATCAAAATCTTCAGCTTCATAGGAGAGGTCATAACCTACCATGGAAATTGAAGCAAAGAAACAACAAAGAAAATAGAAAAAAAGCATAT…	MNQEKQIYHQSNSGCFSLLESSSVLSHQAAMFSDEASVSSTTRVPNLCPMPQTISNHQPQKIKKKRSLPGNPDPDAEVIVLSPKTLLATNRFVCEICSKGFQRDQNLQLHRRGHNLPWKLKQRNNKENRKKAYVCPEPTCVHHHPSRALGDLTGIKKHYCRKHGEKKWKCDKCSKIYAVQSDWKAHSKTCGTREYRCDCGTVFSRKDSFVTHRAFCDALAEESARLSANSALMHRAAVASTTIPYSAAATTESNFHLNQSSPIFFPFPTTNQRHFANPPPPPTTAVTTHISLNNPWDPQIPLNPNPTHHEENHNQMTHHPVPIKTESIHIPISSSVPPFYQDHFFHKGSFANIPSPQLSATALLQKAATIGTTHSAVSHVNSTMAQLNRTSLGHMTHKI…
NtIDD14	Nitab4.5_0001697g0070	Nt19	66214519	66217430	+	4	2912	1563	520	57087.7	9.4973	ATGTCAAATATTTCAGGTGAAGAAGGCAGTTTCTCTTCAGGGAACACTGGAGAAGAAGTTCAGAAACATAATCAAGCAGCCCATTTGAAGACTTCCAATAATATTTCCTCTATTACTTCTACTAGTAATGGGTCCAGTTCACAATCCCAGCAACAGCAGAATAAGCACCAGCCTCTTGCTAAGAAAAAGAGAAACCTTCCTGGGACTCCTGATCCAAATGCAGAAGTTATCGCCCTATCACCAACAACTCTCATGGCGACGAACAGATTCGTGTGTGAGATTTGCAATAAGGGATTTCAGAGGGACCAAAACTTGCAGTTGCATAGGAGGGGACACAATCTCCCTTGGAAGCTCAGGCAAAGAACTACAACTGAAGTGAGAAAGCGAGTTTACATATGT…	MSNISGEEGSFSSGNTGEEVQKHNQAAHLKTSNNISSITSTSNGSSSQSQQQQNKHQPLAKKKRNLPGTPDPNAEVIALSPTTLMATNRFVCEICNKGFQRDQNLQLHRRGHNLPWKLRQRTTTEVRKRVYICPEPTCVHHNPARALGDLTGIKKHYSRKHGEKKWKCDKCSKKYAVQSDWKAHQKTCGTREYKCDCGTIFSRRDSFITHRAFCDALAEENNKVNQSLMNNMDPNLQSGQMHVLMSSNASLGLSDFNNFDPKTPLKSLPQELLPIPFKSMNNNMAAGGMFSTTSGNLFGSPRSVASSSSGLQLSSNIPSNFNYLQDSSKNGTVQGQAPMSATALLQKAAQMGATASGSINSPMMQKSFVTSAMAGPYVSPSPYENFQTQPDNNRPSLAA…
NtIDD15	Nitab4.5_0000106g0080	Nt22	43234684	43240927	-	5	6244	1623	540	59468.5	9.5868	ATGATGTCCGATGATGGACTTTCTTCCTTACCTTTCATTCAAGATCCAAACCCTAGTAATAATCCAAACCCTAATTCAAATCCATCTGCCAAGAGAAAAAGAAACCTCCCTGGAAAACCAGATCCAGATGCAGAAGTGATAGCACTATCACCCAAGTCACTGATGGCGACGAATCGATTCATATGTGAAATCTGCAATAAGGGTTTTCAAAGGGACCAGAATTTGCAGCTCCACAGAAGAGGTCACAACTTACCATGGAAGCTCAAGCAAAGAAACAAAAATGAAGTGATCAAAAAGAAAGTTTACATTTGTCCAGAAAAGACATGTATCCACCATGATCCATCAAGAGCTCTAGGGGATTTAACAGGTATTAAAAAACACTATTCAAGAAAACATGGT…	MMSDDGLSSLPFIQDPNPSNNPNPNSNPSAKRKRNLPGKPDPDAEVIALSPKSLMATNRFICEICNKGFQRDQNLQLHRRGHNLPWKLKQRNKNEVIKKKVYICPEKTCIHHDPSRALGDLTGIKKHYSRKHGEKKWKCEKCSKKYAVQSDWKAHTKICGTREYKCDCGTLFSRKDSFITHRAFCDALAEESARFTSVPSTTNLNFRNELLSGGMISGNPQFGNSLFRPEFMGLGLDPAINQLNVDGQKPRIPLWLDNNINPNSGNNPNDFLVASSSSNSNLPHQLVQMAPPHNNQQWFINGGGDDSGFGSTSSLPSRVLKEEEENKRNLSETISSMYYNSHHQETTTTTPSHMSATALLQKAAQMGSTRSNSALFGNGFGLMGSSFSKNNGQFAADQN…
NtIDD16	Nitab4.5_0004115g0010	Nt22	106260154	106264342	-	3	4189	1506	501	55673.1	8.5065	ATGAATCAAGAAAAGCAAATTTATCATCAGAGCAACAGCGGTTGCTTTTCTTTATTGGAGTCTTCTTCAGTACTCTCTCATCAAGCTGCCATGTTTTCTGATGAAGCTAGTGTTTCTTCCACCACTAGGGTTCCAAATTTAAGTCCTATGCCTCAAATCATCTCAAATCATCAGCAGCCTCAAAAGATCAAGAAGAAGAGAAGCCTCCCTGGAAATCCTGATCCAGATGCTGAAGTGATTGCCTTATCTCCAAAGACACTTTTAGCTACAAATCGATTTGTGTGTGAGATCTGTAGCAAGGGATTTCAAAGGGATCAAAATCTTCAGCTTCATAGAAGAGGTCATAACCTACCATGGAAATTGAAGCAAAGAAACAACAAAGAAAATAGAAAAAAAGCA…	MNQEKQIYHQSNSGCFSLLESSSVLSHQAAMFSDEASVSSTTRVPNLSPMPQIISNHQQPQKIKKKRSLPGNPDPDAEVIALSPKTLLATNRFVCEICSKGFQRDQNLQLHRRGHNLPWKLKQRNNKENRKKAYVCPEPTCVHHHPSRALGDLTGIKKHYCRKHGEKKWKCDKCSKIYAVQSDWKAHSKTCGTREYRCDCGTVFSRKDSFVTHRAFCDALAEESARLSANSALMHRTVVASTTIPNSAAATTESNFHLNQSSPILFPFPTTNQRHFANPPPPPATVVTTHISLNNPWDPQIPLNPNPTHHEENHNQMTHHPVPIKTESIHIPVSSSVPPFYQDHFFHKGSFSIPSPQLSATALLQKAATIGTTHSAVSHVNSTMAHLNRTSLGHVTPRI…
NtIDD17	Nitab4.5_0001447g0010	Nt22	117545561	117551109	-	4	5549	1518	505	55506.7	8.6859	ATGTCAAATATATCAGGAGAAGAAGGCAGTTTCTCTTCAGGGAACACTGGAGATGAAGAAGTTCAGAAACATAATCAAGTAGCTGCAGCCCATTTGAAGACTTCAAATAATATTTCCTCTATTACTAATGGGTCCAGTTCACAATCCCAGCAACAGCAGAATAAGCAGCAACCTCTTGCTAAGAAGAAGAGAAACCTTCCGGGAACTCCTGATCCAAATGCAGAAGTCATCGGCCTATCACCAACAACTCTCATGGCGACGAACAGATTCGTGTGTGAGATTTGCAACAAGGGATTTCAGAGGGACCAAAACTTGCAGTTGCATAGGAGGGGACATAATCTCCCTTGGAAGCTTAGGCAAAGAACTACAACTGAAGTGAGGAAGCGCGTTTACATATGT…	MSNISGEEGSFSSGNTGDEEVQKHNQVAAAHLKTSNNISSITNGSSSQSQQQQNKQQPLAKKKRNLPGTPDPNAEVIGLSPTTLMATNRFVCEICNKGFQRDQNLQLHRRGHNLPWKLRQRTTTEVRKRVYICPEPTCVHHDPARALGDLTGIKKHYSRKHGEKKWKCDKCSKKYAVQSDWKAHQKTCGTREYKCDCGTIFSRRDSFITHRAFCDALAEENNKVNQGLIHNNMEPNLQSGQMLGLTSSNASLGISDFNNFDPKTPLKSLPQELLPIPFKSMNNNMAAGGMFSTTSGNLFGSPRSVASSSSGLQSNFNYLQDSSKNGAPMSATALLQKAAQMGATASSSINSPMMQKSFATSAMAGPYVSPSLYENFQTQPDNNTNNHQLNLAAVMNDMG…
NtIDD18	Nitab4.5_0000521g0010	Nitab4.5_0000521	24540	26956	-	3	2417	1194	397	44488.7	8.7992	ATGTTGGACAACTCTTCTTCTTCACCCGTTGGTCCATCTTCCTCTTCTGAAGCTTTCAATAATTCTGCAGAAAACTCTGGGGTTTCTAATAGAAGGAAAAGAAGACCTGCTGGTACTCCAGATGCAGAAGTGGTTTCACTTTCGCCCAAGACTCTGTTGGAATCAGATAGGTATATATGTGAGATCTGTAACCAAGGTTTTCAAAGGGACCAAAACCTTCAGATGCACAGGAGAAGGCACAAGGTGCCATGGAAGTTAGTGAAGAGAGAGACACCACAAGTTAAGAAAAGGGTATTTGTGTGTCCAGAGCCAACTTGTTTGCACCATCATCCATGTCATGCCCTTGGAGATCTTGTTGGGATAAAGAAACATTTCAGGAGAAAACACAGTAATAATAAG…	MLDNSSSSPVGPSSSSEAFNNSAENSGVSNRRKRRPAGTPDAEVVSLSPKTLLESDRYICEICNQGFQRDQNLQMHRRRHKVPWKLVKRETPQVKKRVFVCPEPTCLHHHPCHALGDLVGIKKHFRRKHSNNKQWVCEKCSKAYAVQSDYKAHLKTCGTRGHSCDCGRVFSRVESFIEHQDTCTVRRSSSTRPDLQPLQAGCSSRTASSTSPSSDTNFSSIAPNLPRLTIMPLPNNSDQHNEFPSSNNNDQQHNLELRLLPSSIACPSRTSDHENQAPHLKLSIGSSTRDSILVSKDHKELNLAMAEKAYAEEARRQAKRQIEFAELEFANAKRIRQQAQAEIERAQNLKEEATKRISSSILEITCHACKNKFQATDESSPAMSYMSSATTEAEGEH
NtIDD19	Nitab4.5_0003246g0020	Nitab4.5_0003246	38934	43009	+	4	4076	1569	522	56285.4	9.0272	CTGAAGTGGAGAAAAGTAGCTGAAAAAACACATGTGAAGTTCAAGCTTTTCTTAGCTAAAAATATGGCAGATATGGAAAATTCATCATCAATGACTGTTGCTGGCAGTTCATTAGAAGAAACAATTAGCCAACAAAATTTTCCAGTAAAGAAGAAAAGGAACCTTCCAGGTAACCCAGATCCAGAAGCAGAAGTAATAGCACTATCACCAAAAGCACTAATGGCAACAAACAGATTTGTGTGTGAGATTTGTAACAAAGGGTTTCAACGTGACCAAAATTTACAGTTACATAGAAGAGGACATAATTTACCTTGGAAACTCCGGCAACGTACGAGTAAAGAAGTGAAAAAACGTGTGTATGTTTGTCCGGAAGCCACGTGTATTCATCACGATCCATCT…	LKWRKVAEKTHVKFKLFLAKNMADMENSSSMTVAGSSLEETISQQNFPVKKKRNLPGNPDPEAEVIALSPKALMATNRFVCEICNKGFQRDQNLQLHRRGHNLPWKLRQRTSKEVKKRVYVCPEATCIHHDPSRALGDLTGIKKHFCRKHGEKKFKCERCTKKYAVQSDWKAHMKTCGTREYRCDCGTLFSRRDSFVTHRAFCDALAQESARAQPMGITNTEENLKADEAVTSSSSPPPQPLTPSTGVLSPVLSIQSSELPADNQNQAGVQLQAAQGTTTPVSTTTVTATTISTTASTTGPSSSKVFASVFPSSSTSVGHPHSSYSNILCAIGPEQMTAIEPMSLSLSSSFYLSANNGSTLFQDHTGHVQHYGSTTQPALSATALLQKAAQMGATSSNN…
NtIDD20	Nitab4.5_0004454g0060	Nitab4.5_0004454	138615	140930	-	3	2316	1332	443	49785.8	8.9212	ATGTTAAGCAACAATCCATCTTCTTCATCCGACCCGTTTACTTGCTCAGAAAATGGAAACAATGCTAATAGAAGAAAAAGAAGACCCGCAGGAACCCCAGCTAATGAGTTTGCTTTTATTTGCACCATGAAATTGCCACTAGATCCGGATGCAGAAGTGGTATCGCTCTCACCAAAAACATTACTAGAATCAGATCGATACGTATGTGAGATCTGTAACCAAGGATTTCAAAGGGACCAAAACTTACAGATGCACAGAAGAAGGCATAAGGTGCCATGGAAATTGCTCAAAAGAGAAACCCCAATTGTTAGAAAGCGCGTTTTCGTATGCCCAGAACCCACTTGTCTACACCATGATCCTTGTCATGCTTTAGGAGATCTCGTCGGTATTAAAAAGCAT…	MLSNNPSSSSDPFTCSENGNNANRRKRRPAGTPANEFAFICTMKLPLDPDAEVVSLSPKTLLESDRYVCEICNQGFQRDQNLQMHRRRHKVPWKLLKRETPIVRKRVFVCPEPTCLHHDPCHALGDLVGIKKHFRRKHSNHKQWVCEKCSKGYAVQSDYKAHLKTCGTRGHSCDCGRVFSRVESFIEHQDACSMGRLRSESQSLHPSNCLSRTASSPSPSSDTNLSTTPWATTLLQNLSSSTATHHVNPNIIKNSTKQRHNLELQLLTTTTSSSSPFDVSVSSKPNEDHSTYNLQLSIGSSDFNERNESSENATALDALKLKDEAREQLKLAMAEKAYAEEARQQTKRQIELAEQEFANAKRIRQQAQVELDKANALKKQAIKQINSTLSQITCHSCKQ…
NtIDD21	Nitab4.5_0004543g0030	Nitab4.5_0004543	164756	167932	-	2	3177	1548	515	55911.5	8.9366	ATGGCAACAAACAGGTTCGTATGTGAGGTATGCAACAAAGGTTTTCAAAGGGAACAAAACCTACAGCTACACAGAAGAGGACACAATTTGCCTTGGAAGCTAAAGCAGAAGAGTACAAAAGAAGTGAAGCGCAAAGTTTATTTGTGCCCTGAGCCCACATGTGTTCACCATGACCCTTCTCGAGCCCTTGGCGATCTCACTGGTATTAAGAAACATTACTCCAGAAAACATGGTGAAAAGAAATATAAGTGCGAAAAATGTTCCAAAAAGTATGCTGTCCAGTCTGATTGGAAAGCTCATACTAAAACCTGTGGTACTCGCGAATACAAATGTGATTGTGGCACCCTTTTCTCAAGGCGTGATAGTTTCATCACCCACAGAGCCTTTTGTGATGCATTG…	MATNRFVCEVCNKGFQREQNLQLHRRGHNLPWKLKQKSTKEVKRKVYLCPEPTCVHHDPSRALGDLTGIKKHYSRKHGEKKYKCEKCSKKYAVQSDWKAHTKTCGTREYKCDCGTLFSRRDSFITHRAFCDALAQESARNPPSLSSIGSHLYGSSNNMSLGLSKMGSQISDHSNSTDILHFGSSSNIKTSGQFDHSNLMGTTSIGASAFRPSTSFFLPADQTNHQDYAANKPSIHGLMQLPDLHNNGNNNSSPSVASMFNLNFFQNSNNNSENVGSHGNSNISAGGGGLLLPSHQFSNSSGDGSNNSSNMFSASSLLGTDHHISSSIPSLYGNHLNNNSSASPAPPMSATALLQKAAQMGSTTSNNNMNNSSASLLKAFGSSSSATKSDIHPPPPVNFG…
NtIDD22	Nitab4.5_0007697g0010	Nitab4.5_0007697	64705	68425	-	4	3721	1617	538	59228.1	8.9379	TTGGTCTTTAGATCTAGCATACATATATCCTCTCAAACTCTACTTCTTTGTTTTAGTTTTAAGCAAAAAGTCTTAGCTAGCTGGATGATGAAAGGTTTGATGAATAATATTCAACAAACACAACAACATGTTCATATAGTGGAGGAAAACATGTCCAATTTAACTTCAGCATCTGGTGATCAAGCAAGTATATCAGCTTCTTCCAACATGAATGATACTACTACTGGAAGCTTTTTCATTTCCCAGAATCAAAATCCACAACAACAACAAATCAAGAAAAAGAGAAACCAAGCTGGCAATCCAGATCCTGAAGCAGAAGTGATAGCTTTGTCACCAAAGACACTACTAGCAACCAATAGATTCTTTTGTGAAATCTGCAACAAAGGGTTTAAAAGAGAT…	LVFRSSIHISSQTLLLCFSFKQKVLASWMMKGLMNNIQQTQQHVHIVEENMSNLTSASGDQASISASSNMNDTTTGSFFISQNQNPQQQQIKKKRNQAGNPDPEAEVIALSPKTLLATNRFFCEICNKGFKRDQNLQLHRRGHNLPWKLKQRTNKEVIKKKVYVCPEPSCVHHDSTRALGDLTGIKKHFSRKHGEKKWKCEKCSKRYAVQSDCKAHSKTCGTREYRCECGTLFSRRDSFITHRAFCDTLAVESARSAITGGNPIISFSSQAAGSTSTSHMNQLQFQTPQYVNNSHEFTAAAAFSMKKEQPNYDFNHLRHNTEIPQWLMSCQPFVGAGPGPPSSVPADFSSSKAAELSATMSNKANSVSASSPAHNTDPAAILLRQLPHQTHVSVTTDSA…
NtIDD23	Nitab4.5_0008025g0010	Nitab4.5_0008025	32126	34189	+	3	2064	1482	493	54292	9.6477	ATGTCTGGTGATGTTTTTTCAATTCCTTCTTCTGTCAAAGGAGTAGTACTACCTCATCATCCTCAAGATGTATTACTTGAACCAAACCCTAACCCTAAAGCTAATTCTTCTTCCAAGAAAAGAAGAAATCTTCCAGGTACACCAGATCCAGATGCTGAAGTTATTGCACTTTCACCAAAAACACTGATGGCTACAAATAGATTTTTATGTGAAATCTGCAACAAAGGTTTTCAAAGGGACCAAAACTTGCAACTTCATAGGAGAGGACACAATCTACCATGGAAATTAAAGCAAAGGAATAAACAAGAAATAGTGAAGAAAAAAGTATATATATGTCCAGAAAAAACTTGTGTACACAATGATCCTTCACGTGCACTTGGAGATCTTACTGGTATAAAG…	MSGDVFSIPSSVKGVVLPHHPQDVLLEPNPNPKANSSSKKRRNLPGTPDPDAEVIALSPKTLMATNRFLCEICNKGFQRDQNLQLHRRGHNLPWKLKQRNKQEIVKKKVYICPEKTCVHNDPSRALGDLTGIKKHFSRKHGEKKWKCEKCSKKYAVQSDWKAHTKTCGTREYKCDCGTLFSRKDSFITHRAFCDALAEESARITSVGTNNLNFNQQPNLVGGISQIGTGFVQDFSGMTSGNSLHHQQQKPRLSLWLNQVNNNSQLNNPLHMSTPSSNLFASSSSTGLPDHMVQMQSPNNIFGNQMQWAIDKNVAATTPATSMTETLSSMYSDNQNQHPKSSTPMSATALLQKAAQIGSTKSSPTFFTNTFGVMNSSSSSSNTQIFNTLSQTTSEMHQVF…
NtIDD24	Nitab4.5_0010509g0010	Nitab4.5_0010509	53431	56024	-	4	2594	1410	469	51879.1	9.9602	ATGTCTTATAATGGACTTTCTTCTTTACCTTCTTCCATTAGAGGTTTCATTCAAGATCCAAACCCTAGTAGTAATGTTCCAAACCCTAATTCAAATCCAGCTTCTAATAAAAGAAAGCGAAATCTCCCAGGAAATCCAGATGCAGAAGTGATAGCACTATCACCAAAATCATTGATGGCGACGAATCGATTCATTTGTGAAATCTGCAACAAGGGTTTTCAAAGGGACCAGAATTTGCAGCTTCATAGAAGAGGTCACAATTTGCCATGGAAACTCAAACAAAGAACAAACAAAGAAGTTAAGAAGAAAGTTTACATTTGTCCAGAAAAAACTTGTGTACATCATGATCCATCAAGAGCTTTAGGGGATTTAACTGGTATTAAAAAGCATTTTTCAAGA…	MSYNGLSSLPSSIRGFIQDPNPSSNVPNPNSNPASNKRKRNLPGNPDAEVIALSPKSLMATNRFICEICNKGFQRDQNLQLHRRGHNLPWKLKQRTNKEVKKKVYICPEKTCVHHDPSRALGDLTGIKKHFSRKHGEKKWKCEKCSKKYAVQSDWKAHSKICGTREYKCDCGTLFSRKDSFITHRAFCDALAEESARFTSFPNTANLNLRNQLLNGGMTNLQQQSGNSHFGSLFWPELMGLGLNPSSQLNLDGQKPRLPLWLDNANSGSPNDFLATPSSTTSSLPHDLVQMASHNSNNQWFIGASASSSSMQQPRVVLKEEEEDINRRNLSESTINSSMYYNNSQQETTTPQAAHMSATALLQKAAQMGSTRSSNSALFNSTEFGLMGSSNFGSTLATH…
NtIDD25	Nitab4.5_0014751g0010	Nitab4.5_0014751	12521	14586	-	4	2066	1629	542	58889.8	8.5978	ATGATAAAAGGTTTTATGAATCAACAAAATCAACCTGTTGTGGTAGAGGAAAACATGTCCAATTTAACATCTGCATCTGGTGAAGCAGCAAGTGTATCTTCTTGCAATCGAAATGATAATAATAATAATAATACTATTACGGGAGGAATCTATCCCCCTCAGTATAACTTTGCTCCTCCAAATCAACAAGTTCAGGCTCAACATCAAATCAAGAAAAAGAGAAACCAACCAGGCAATCCAGACCCTGGTGCTGAAGTGATAGCTTTATCACCAAAAACACTAATGGCAACAAATAGATTTGTTTGTGAAATTTGCAACAAAGGATTTCAAAGAGATCAGAATTTGCAGCTTCACAGAAGAGGACACAATTTGCCATGGAAACTCAAGCAGAGAACAAGC…	MIKGFMNQQNQPVVVEENMSNLTSASGEAASVSSCNRNDNNNNNTITGGIYPPQYNFAPPNQQVQAQHQIKKKRNQPGNPDPGAEVIALSPKTLMATNRFVCEICNKGFQRDQNLQLHRRGHNLPWKLKQRTSKEIRKKVYVCPEPSCLHHDPSRALGDLTGIKKHFCRKHGEKKWKCEKCSKKYAVQSDWKAHSKTCGTKEYRCDCGTLFSRRDSFITHRAFCDALAEETARAITGDPILPSQTASSSHMNLQFHPSQFNSHEFPATFSLKKEQQTGFNLRPEIPPWLMTCQPLVGTGGPGPGLPPPQPIDLSSSIFQSTRFDQDYTPNHGQDVNPNPSPNFNSTGGLGSPHISATALLQKAAQMGATMSNKSSTVSAAATGPSPTMLMRPHQFHVSA…
NtIDD26	Nitab4.5_0022126g0010	Nitab4.5_0022126	3049	5589	-	3	2541	1362	453	50399.4	8.8537	ATGACAGAGGAAGTGATCTCAATAATTAATCCTGCTATTATCATCACAGATCCTGAAGCAGAAGTGATTGCCTTATCACCAAAGACCCTGATGGCAACCAACAGATTCTTGTGTGAAATTTGTGGAAAAGGTTTTCAAAGGGATCAAAATCTGCAACTTCATAGGAGAGGACATAATTTACCTTGGAAACTAAAGCAAAGGACTTCAAAAGAAGTGAGAAAGAGAGTATACGTTTGCCCTGAAAAGAGCTGTGTTCACCATCACGCTTCAAGAGCTTTAGGAGATCTCACTGGGATAAAGAAACACTACTGTAGAAAACATGGAGAGAAGAAGTGGAAATGTGAGAAATGCTCTAAACGCTATGCTGTGCAATCGGATTGGAAAGCTCACTCCAAAACT…	MTEEVISIINPAIIITDPEAEVIALSPKTLMATNRFLCEICGKGFQRDQNLQLHRRGHNLPWKLKQRTSKEVRKRVYVCPEKSCVHHHASRALGDLTGIKKHYCRKHGEKKWKCEKCSKRYAVQSDWKAHSKTCGTREYRCDCGTIFSRRDSFVTHRAFCDALAEETARVTAASNMHNLLAGNNINYHFIGSPLGPNMSQHFSSLFKPISTNNENSDPIMRRDQLSLWNMGQVSQQQETIGNNNLQEIHQISPLIQTSTAAVYDTNTLLAPRSNPPPVNYNHVNWEQLTNTSSANTTVPSLFSNQHQSHQQISPSSTASMSATALLQKAAQIGSTTTTTDPSFLGNNFGMNNCNGKNNNVQVQEVNNNKFCGFYVTTTNNSISTSLGSDVDQGSVNEFS…
