# Supplementary material for: Genome-wide analysis of Nicotiana tabacum IDD genes identifies NtIDD9 as a regulator of leaf angle
Source: Front Plant Sci. 2024 Dec 19;15:1496351. doi: 10.3389/fpls.2024.1496351 (PMC11693677; doi:10.3389/fpls.2024.1496351)
Supplement: Supplementary Table 2 — List of NtIDDs information. [file Table3.xlsx]

## Sheet: Sheet1
class	group	function	element	gene number	NtIDD2	NtIDD3	NtIDD4	NtIDD5	NtIDD6	NtIDD7	NtIDD8	NtIDD9	NtIDD10	NtIDD11	NtIDD12	NtIDD13	NtIDD14	NtIDD15	NtIDD16	NtIDD17	NtIDD18	NtIDD19	NtIDD20	NtIDD21	NtIDD22	NtIDD23	NtIDD24	NtIDD25	NtIDD26
Hormone responsive	abscisic_acid_responsiveness	cis-acting element involved in the abscisic acid responsiveness	ABRE	16	3	1	1	0	0	0	0	0	3	2	0	1	1	0	1	1	9	2	1	1	1	0	1	1	0
Hormone responsive	auxin_responsiveness	auxin-responsive element	TGA-element	6	1	0	0	0	0	0	0	0	1	0	1	0	0	0	0	0	1	2	0	1	0	0	0	0	0
Hormone responsive	auxin_responsiveness	part of an auxin-responsive element	TGA-box	1	0	0	0	0	0	0	0	0	1	0	0	0	0	0	0	0	0	0	0	0	0	0	0	0	0
Hormone responsive	gibberellin_responsiveness	cis-acting element involved in gibberellin-responsiveness	TATC-box	5	1	0	0	0	0	0	1	0	0	0	2	0	0	0	0	0	1	0	0	0	0	0	0	0	1
Hormone responsive	gibberellin_responsiveness	gibberellin-responsive element	GARE-motif	2	0	0	0	0	1	0	0	0	0	0	0	0	0	0	0	0	0	0	0	1	0	0	0	0	0
Hormone responsive	gibberellin_responsiveness	gibberellin-responsive element	P-box	7	0	0	0	2	1	0	1	0	0	0	1	0	0	1	0	1	0	0	0	1	0	0	0	0	0
Hormone responsive	MeJA_responsiveness	cis-acting regulatory element involved in the MeJA-responsiveness	CGTCA-motif	17	0	1	2	1	0	1	0	1	1	1	0	1	0	1	0	3	1	2	1	0	1	1	1	2	0
Hormone responsive	MeJA_responsiveness	cis-acting regulatory element involved in the MeJA-responsiveness	TGACG-motif	17	0	1	2	1	0	1	0	1	1	1	0	1	0	1	0	3	1	2	1	0	1	1	1	2	0
Hormone responsive	salicylic_acid_responsiveness	cis-acting element involved in salicylic acid responsiveness	SARE	1	0	0	0	0	0	0	0	0	0	0	0	0	0	0	0	0	1	0	0	0	0	0	0	0	0
Hormone responsive	salicylic_acid_responsiveness	cis-acting element involved in salicylic acid responsiveness	TCA-element	13	0	1	0	0	2	1	1	0	0	0	0	1	1	0	1	0	0	1	0	3	1	3	2	1	0
Stress responsive	anaerobic_induction	cis-acting regulatory element essential for the anaerobic induction	ARE	20	1	3	1	2	3	2	0	2	1	0	1	1	1	2	1	4	2	1	2	3	0	0	1	2	0
Stress responsive	anoxic_induction	enhancer-like element involved in anoxic specific inducibility	GC-motif	5	1	0	1	0	0	0	0	0	0	0	0	0	0	1	0	0	0	1	1	0	0	0	0	0	0
Stress responsive	defense_and_stress_responsiveness	cis-acting element involved in defense and stress responsiveness	TC-rich repeats	12	0	0	0	0	1	0	2	1	1	1	0	0	1	0	1	0	2	0	0	1	1	1	0	0	1
Stress responsive	drought-inducibility	MYB binding site involved in drought-inducibility	MBS	7	0	1	0	1	0	0	0	0	0	0	0	0	0	2	0	1	1	1	0	0	0	0	0	1	0
Stress responsive	light_responsiveness	MYB binding site involved in light responsiveness	MRE	2	0	0	0	0	0	0	0	0	0	0	0	0	0	0	0	0	0	0	2	0	0	1	0	0	0
Stress responsive	light_responsiveness	cis-acting element involved in light responsiveness	ACE	5	0	0	0	1	1	0	1	0	0	1	0	0	0	0	0	0	2	0	0	0	0	0	0	0	0
Stress responsive	light_responsiveness	cis-acting regulatory element involved in light responsiveness	G-box	15	3	1	1	0	0	0	0	0	7	2	0	1	0	0	1	1	9	5	1	2	1	1	0	1	0
Stress responsive	light_responsiveness	light responsive element	3-AF1 binding site	2	0	0	1	0	0	0	0	0	0	0	1	0	0	0	0	0	0	0	0	0	0	0	0	0	0
Stress responsive	light_responsiveness	light responsive element	AAAC-motif	1	0	0	0	0	0	0	0	0	0	0	0	0	0	0	0	0	1	0	0	0	0	0	0	0	0
Stress responsive	light_responsiveness	light responsive element	GT1-motif	14	1	1	0	0	0	1	3	1	1	0	0	0	1	0	0	0	1	3	1	0	1	0	1	1	2
Stress responsive	light_responsiveness	part of a conserved DNA module involved in light responsiveness	ATC-motif	2	0	0	0	0	0	0	0	0	0	0	0	1	0	0	0	0	0	0	0	1	0	0	0	0	0
Stress responsive	light_responsiveness	part of a conserved DNA module involved in light responsiveness	ATCT-motif	3	0	0	0	0	1	0	0	0	0	0	0	0	0	0	0	0	0	0	0	0	1	0	0	1	0
Stress responsive	light_responsiveness	part of a conserved DNA module involved in light responsiveness	Box 4	21	2	2	1	0	3	1	3	1	0	1	1	3	0	1	4	0	2	1	2	3	4	1	2	1	2
Stress responsive	light_responsiveness	part of a light responsive element	Box II	3	0	0	1	0	0	0	0	0	1	0	0	0	0	0	0	0	0	1	0	0	0	0	0	0	0
Stress responsive	light_responsiveness	part of a light responsive element	GA-motif	5	1	0	0	0	0	0	0	1	0	1	0	0	1	0	0	1	0	0	0	0	0	0	0	0	0
Stress responsive	light_responsiveness	part of a light responsive element	GATA-motif	7	1	0	0	0	0	0	0	0	0	1	1	0	0	1	0	0	0	0	1	0	0	0	3	1	0
Stress responsive	light_responsiveness	part of a light responsive element	GTGGC-motif	1	0	0	0	0	0	0	0	0	0	0	0	0	0	0	0	0	1	0	0	0	0	0	0	0	0
Stress responsive	light_responsiveness	part of a light responsive element	I-box	10	0	1	1	1	0	0	0	1	1	0	1	0	1	1	0	0	0	0	0	0	0	0	5	1	0
Stress responsive	light_responsiveness	part of a light responsive element	LAMP-element	4	0	0	1	1	0	0	0	1	0	0	0	0	0	0	0	0	0	0	0	0	0	0	1	0	0
Stress responsive	light_responsiveness	part of a light responsive element	TCCC-motif	9	0	0	0	1	0	2	0	0	0	0	0	1	1	1	1	1	0	0	0	0	0	0	2	1	0
Stress responsive	light_responsiveness	part of a light responsive element	TCT-motif	17	2	3	0	1	1	1	0	1	0	1	1	0	2	1	1	1	1	0	0	0	0	1	1	1	1
Stress responsive	light_responsiveness	part of a light responsive element	chs-CMA1a	2	0	0	0	0	0	0	0	0	0	0	1	0	0	0	0	0	0	1	0	0	0	0	0	0	0
Stress responsive	light_responsiveness	part of a light responsive element	chs-CMA2a	1	0	0	0	0	0	0	1	0	0	0	0	0	0	0	0	0	0	0	0	0	0	0	0	0	0
Stress responsive	light_responsiveness	part of a light responsive module	AT1-motif	4	0	0	0	0	0	0	0	0	1	1	0	0	0	0	0	0	0	1	0	0	1	0	0	0	0
Stress responsive	light_responsiveness	part of a module for light response	AE-box	9	0	1	0	1	0	2	0	0	1	0	0	0	1	0	1	1	0	0	0	0	0	0	2	0	1
Stress responsive	low-temperature_responsiveness	cis-acting element involved in low-temperature responsiveness	LTR	8	1	2	0	0	1	0	0	0	2	0	0	0	1	0	0	0	0	0	1	0	0	1	0	1	0
Stress responsive	wound-responsive_element	wound-responsive element	WUN-motif	2	1	0	0	0	0	0	0	0	0	0	1	0	0	0	0	0	0	0	0	0	0	0	0	0	0
Development related	cell_cycle_regulation	cis-acting element involved in cell cycle regulation	MSA-like	3	0	0	0	0	1	0	0	0	0	0	0	0	1	0	0	0	0	0	0	1	0	0	0	0	0
Development related	circadian_control	cis-acting regulatory element involved in circadian control	circadian	2	0	1	0	0	0	0	0	0	0	0	0	0	0	0	0	1	0	0	0	0	0	0	0	0	0
Development related	endosperm_expression	cis-regulatory element involved in endosperm expression	GCN4_motif	2	0	0	0	0	0	0	0	0	1	0	0	0	0	0	0	0	0	0	1	0	0	0	0	0	0
Development related	endosperm_expression	involved in endosperm-specific negative expression	AACA_motif	1	0	0	0	0	0	0	0	0	0	0	0	0	0	0	0	0	0	0	0	0	0	1	0	0	0
Development related	meristem_expression	cis-acting regulatory element related to meristem expression	CAT-box	6	0	0	0	0	0	0	0	1	0	0	1	1	0	0	0	1	1	0	0	0	0	0	0	0	1
