# Supplementary material for: Genome-wide analysis of Nicotiana tabacum IDD genes identifies NtIDD9 as a regulator of leaf angle
Source: Front Plant Sci. 2024 Dec 19;15:1496351. doi: 10.3389/fpls.2024.1496351 (PMC11693677; doi:10.3389/fpls.2024.1496351)
Supplement: Supplementary Table 3 — List of cis-elements in NtIDD promoters. [file Table1.xlsx]

## Sheet: Sheet1
ID	Start	End	Evalue	InterPro Accession	Description
Nitab4.5_0000521g0010	13	370	1.9e-96	IPR031140	Protein indeterminate-domain 1-16
Nitab4.5_0001295g0240	42	523	1.7e-145	IPR031140	Protein indeterminate-domain 1-16
Nitab4.5_0003246g0020	37	478	1.7e-142	IPR031140	Protein indeterminate-domain 1-16
Nitab4.5_0000255g0230	43	536	3.8e-134	IPR031140	Protein indeterminate-domain 1-16
Nitab4.5_0000033g0350	16	367	6.8e-81	IPR031140	Protein indeterminate-domain 1-16
Nitab4.5_0007697g0010	71	520	5e-129	IPR031140	Protein indeterminate-domain 1-16
Nitab4.5_0004868g0010	62	445	3.2e-113	IPR031140	Protein indeterminate-domain 1-16
Nitab4.5_0000129g0500	1	394	1.2e-120	IPR031140	Protein indeterminate-domain 1-16
Nitab4.5_0000459g0080	50	436	2.5e-137	IPR031140	Protein indeterminate-domain 1-16
Nitab4.5_0000106g0080	20	502	1.6e-145	IPR031140	Protein indeterminate-domain 1-16
Nitab4.5_0000650g0060	25	455	4.7e-146	IPR031140	Protein indeterminate-domain 1-16
Nitab4.5_0002202g0020	28	333	1.1e-78	IPR031140	Protein indeterminate-domain 1-16
Nitab4.5_0004543g0030	1	489	1.2e-120	IPR031140	Protein indeterminate-domain 1-16
Nitab4.5_0001447g0010	42	475	7e-143	IPR031140	Protein indeterminate-domain 1-16
Nitab4.5_0005191g0020	8	432	2.9e-134	IPR031140	Protein indeterminate-domain 1-16
Nitab4.5_0004115g0010	46	440	5.8e-139	IPR031140	Protein indeterminate-domain 1-16
Nitab4.5_0000944g0030	1	484	1.2e-120	IPR031140	Protein indeterminate-domain 1-16
Nitab4.5_0000196g0040	15	494	1.1e-144	IPR031140	Protein indeterminate-domain 1-16
Nitab4.5_0001297g0010	22	463	2.3e-132	IPR031140	Protein indeterminate-domain 1-16
Nitab4.5_0008283g0010	22	418	1.8e-110	IPR031140	Protein indeterminate-domain 1-16
Nitab4.5_0001192g0030	23	470	7.2e-143	IPR031140	Protein indeterminate-domain 1-16
Nitab4.5_0008025g0010	30	472	2.6e-143	IPR031140	Protein indeterminate-domain 1-16
Nitab4.5_0001279g0070	21	500	2.4e-140	IPR031140	Protein indeterminate-domain 1-16
Nitab4.5_0010509g0010	25	452	1.1e-143	IPR031140	Protein indeterminate-domain 1-16
Nitab4.5_0000669g0050	1	410	6.8e-123	IPR031140	Protein indeterminate-domain 1-16
Nitab4.5_0004282g0040	12	277	2.1e-57	IPR031140	Protein indeterminate-domain 1-16
Nitab4.5_0001735g0010	10	340	1.1e-88	IPR031140	Protein indeterminate-domain 1-16
Nitab4.5_0000110g0440	37	477	1.1e-143	IPR031140	Protein indeterminate-domain 1-16
Nitab4.5_0005436g0080	4	278	6.8e-18	IPR031140	Protein indeterminate-domain 1-16
Nitab4.5_0005436g0090	64	126	1.6e-40	IPR031140	Protein indeterminate-domain 1-16
Nitab4.5_0022126g0010	16	441	6.3e-135	IPR031140	Protein indeterminate-domain 1-16
Nitab4.5_0014751g0010	45	526	1.8e-143	IPR031140	Protein indeterminate-domain 1-16
Nitab4.5_0002344g0140	1	287	4.8e-37	IPR031140	Protein indeterminate-domain 1-16
Nitab4.5_0002128g0060	21	503	4e-142	IPR031140	Protein indeterminate-domain 1-16
Nitab4.5_0001697g0070	37	490	2.1e-143	IPR031140	Protein indeterminate-domain 1-16
Nitab4.5_0004454g0060	13	393	1.5e-96	IPR031140	Protein indeterminate-domain 1-16
