# Supplementary material for: Genome-wide analysis of Nicotiana tabacum IDD genes identifies NtIDD9 as a regulator of leaf angle
Source: Front Plant Sci. 2024 Dec 19;15:1496351. doi: 10.3389/fpls.2024.1496351 (PMC11693677; doi:10.3389/fpls.2024.1496351)
Supplement: Supplementary Table 4 — Tissue expression values(FPKM) of NtIDDs. [file Table4.xlsx]

## Sheet: Sheet1
ID	DC1	DC2	DC3	RO1	RO2	RO3	ST1	ST2	ST3	YL1	YL2	YL3	ML1	ML2	ML3	SL1	SL2	SL3	YF1	YF2	YF3	MF1	MF2	MF3	SF1	SF2
NtIDD1	0.296226	0.525078	0.172781	2.58448	5.63879	4.51216	2.41126	1.85552	5.5828	1.21172	2.10563	2.71266	0.965389	1.24894	1.56172	1.48257	1.32641	0.501375	2.06593	0.824645	0.982606	3.16835	0.957092	2.41837	0.803511	2.01083
NtIDD2	16.0434	13.0988	14.2845	8.90547	11.0295	10.5147	6.46263	3.85187	8.43374	6.17049	4.70707	13.4256	4.72329	5.09782	8.22239	16.8002	6.53621	2.28993	7.08497	6.53437	6.95935	7.20416	9.275	9.71265	2.34564	2.63984
NtIDD3	2.5322	2.47943	2.36668	13.4317	20.0963	13.7988	15.3691	12.7383	24.3797	15.1943	13.988	29.7566	17.8605	13.4676	16.9895	33.649	9.37717	10.8757	7.45593	4.1763	6.77623	16.7998	4.87852	11.2305	9.91735	9.61844
NtIDD4	0.922122	1.56186	1.12308	8.96642	10.284	8.45432	5.95857	4.94294	8.31153	11.2031	8.90488	19.1021	12.2671	14.3196	14.93	22.1185	22.2577	8.79347	5.30056	5.7062	4.37798	9.65483	5.67496	6.5726	8.03428	9.53068
NtIDD5	5.5887	4.99211	3.69624	3.88028	7.09539	12.8624	2.96482	3.12459	8.96443	3.85291	4.80818	8.67953	0.518109	1.16593	0.951879	3.52631	1.21701	0.112226	4.42284	3.94078	3.95832	4.98698	3.76267	4.87849	4.21619	4.45658
NtIDD6	10.3285	9.57424	7.0804	3.98657	6.08843	4.86165	2.0859	3.00168	4.55803	11.9696	16.8377	19.6343	5.79635	10.3739	10.5398	10.701	7.83273	5.21779	7.24065	7.87683	4.90103	10.9016	1.20653	4.17386	2.924	6.24178
NtIDD7	1.76426	2.69443	2.03334	4.45416	5.90609	4.58161	5.58928	2.86999	9.64805	0.578117	0.535415	2.4489	0.38364	1.04023	1.28207	4.29352	1.68215	0.256395	1.15467	0.8163	0.821219	1.95895	0.493576	1.20837	1.73093	1.60431
NtIDD8	0	0.07687	0	1.77049	7.11334	3.22182	0.140962	0.367235	0.219766	0.378645	0.64008	0.752698	0.569784	0.34582	0.270231	0.247387	0.233344	0.078893	1.45281	2.34641	1.59123	0.626781	2.64053	1.26993	0.246021	0.092335
NtIDD9	6.38753	6.17163	7.05762	0.375274	0.839004	0.508369	1.23554	1.5217	1.90916	13.6309	10.7899	26.4889	13.3228	13.0235	12.0798	15.6235	13.3002	12.295	0.18625	0.237309	0.117492	0.159716	0.290426	0.188504	0.869562	0.483967
NtIDD10	54.2462	41.6993	41.856	1.26754	1.65708	2.1922	5.45939	6.96253	11.5406	1.67869	4.247	2.37567	2.89136	4.06149	2.44054	5.05162	6.43661	1.36934	6.02117	9.67748	7.13118	5.34668	3.24344	3.37056	4.88971	5.84663
NtIDD11	0	0.100752	0	0	0	0	1.10972	1.04655	5.60265	1.47329	1.82275	1.78282	1.80092	2.91529	2.67053	3.75528	4.77354	2.68035	10.9995	12.9706	9.04724	1.5638	4.7564	3.02195	3.51125	3.70268
NtIDD12	22.3075	18.7177	17.0997	12.8393	19.2318	18.8937	6.95527	6.50396	13.1339	11.1059	9.25419	20.4734	7.49894	11.4846	12.7472	22.1417	13.7682	3.64517	10.6844	12.3572	9.42675	12.0477	16.6485	12.4416	6.87103	7.53865
NtIDD13	0.04353	0.099044	0.083793	0	0	0.053937	0.318199	0.462319	2.05903	0.894061	0.58991	0.945444	0.472426	0.688737	0.596412	0.332979	0.894141	0.369774	7.7979	5.73145	7.21573	2.09626	0.55918	2.08504	0.356623	1.60514
NtIDD14	0	0	0	1.63047	1.73978	0.581532	0.052079	0.030595	0.218126	0	0	0	0	0.015928	0.061812	0.011339	0.038795	0	0	0.057683	0.039054	0.232193	0.108914	0.153507	0	0.12606
NtIDD15	1.67266	1.80881	1.88668	6.53432	10.9075	9.5887	3.92856	4.61706	9.20188	4.97213	5.16541	8.0802	3.27787	4.66002	4.02638	7.86209	6.74249	3.03354	3.14215	2.46173	2.40871	4.76056	2.80629	3.99572	4.35325	3.23174
NtIDD16	0.26291	0.416905	0.226406	0	0	0.024026	0.456036	0.135019	1.72524	0.099956	0.050415	0.238992	0.146096	0.267764	0.166266	0.117963	0.323298	0.124081	2.20719	0.622213	2.04035	0.676736	0.041231	0.944818	0.151182	0.871845
NtIDD17	0.289765	0.181329	0	1.52763	0.41589	0.195172	0	0	0.040402	0	0	0	0	0	0	0	0	0	0	0.019749	0	0.068018	0	0	0	0
NtIDD18	0.161962	0.251491	0.107018	6.07927	6.23855	4.48206	11.3173	6.34656	14.3097	1.69517	1.58349	2.08138	0.711237	0.535707	0.564548	1.27313	0.526901	0.290477	3.66598	2.16825	2.38687	2.3422	1.7846	2.40395	1.42862	1.10872
NtIDD19	31.0177	23.0694	26.292	0.606471	0.675435	0.807075	3.73383	3.58983	6.24355	0.860066	0.634984	1.75123	0.751256	1.07308	0.902556	2.3334	2.03797	0.466735	1.01985	0.998493	0.940065	0.654221	0.433303	0.522571	0.412313	0.375499
NtIDD20	0.712868	1.08571	0.36496	3.25786	4.07719	3.09567	9.62772	10.5711	16.0968	2.35496	2.67031	4.57878	1.04215	1.38917	1.98199	0.858541	1.09135	0.502456	6.67525	6.00303	5.25441	5.51002	8.25972	8.83717	2.4551	4.14168
NtIDD21	12.9225	10.8578	11.5104	5.81	6.53299	5.32334	2.08956	3.07725	4.34466	9.27899	11.885	16.6875	8.32999	13.2327	12.1575	12.5361	10.7514	6.98343	5.8439	5.35682	4.09749	11.4706	1.58999	6.28967	3.67879	6.91305
NtIDD22	0.151156	0.249715	0.459763	21.5854	25.0144	12.103	10.0744	10.8327	16.194	14.3094	17.8075	23.2234	20.5612	29.0234	26.6076	25.4513	19.268	17.2449	4.91282	7.99543	4.81726	10.745	6.09648	6.64426	15.385	10.1536
NtIDD23	4.20214	4.58944	3.25743	12.0318	21.3577	13.172	0.929821	0.96062	1.57647	4.13846	8.4177	10.8604	1.67652	2.72932	2.54536	2.82699	2.74721	0.518142	11.5331	9.98199	8.15882	12.2748	8.20951	10.2279	6.06289	9.38524
NtIDD24	0.080198	0.19208	0.128189	0.120903	0.693935	0.61893	4.70793	3.43085	6.74449	4.26231	3.77818	6.21622	2.20593	3.62371	4.26482	5.20521	7.07943	0.941971	1.1115	1.26405	1.48925	1.80093	1.23147	1.36321	1.03433	1.1028
NtIDD25	0.57213	0.783513	0.789362	2.64646	4.25692	2.6641	2.89538	2.69785	6.70775	3.87074	3.9472	9.1964	3.23445	2.78371	4.43832	9.53676	1.82611	2.7064	1.82076	1.66407	2.28336	3.20315	2.65123	3.10945	3.38424	2.71391
NtIDD26	0.126101	0.054375	0	4.27914	6.91202	4.63565	0.243515	0.252713	0.392726	0.418692	0.776543	0.270523	0.33973	0.349461	0.556315	0.265399	0.350509	0.099039	1.17253	1.61408	1.16682	1.14269	1.34272	1.58767	0.325714	0.16055
