# Supplementary material for: Genome-wide analysis of Nicotiana tabacum IDD genes identifies NtIDD9 as a regulator of leaf angle
Source: Front Plant Sci. 2024 Dec 19;15:1496351. doi: 10.3389/fpls.2024.1496351 (PMC11693677; doi:10.3389/fpls.2024.1496351)
Supplement: Supplementary Table 5 — Hormone levels quantified in wild-type and NtIDD9-RNAi plants. [file Table5.xlsx]

## Sheet: Sheet1
Compounds	Full_Name	Class	WT-1	WT-2	WT-3	RNAi-1	RNAi-2	RNAi-3	Pvalue	FDR	Fold_Change	Log2FC
ABA	Abscisic acid	ABA	77.3669	79.9139	74.5235	34.3846	34.1274	34.0814	0.00125859	0.0116419	0.442586	-1.17597
ABA-ald	Abscisic aldehyde	ABA	0	0	0	5.33109	5.96136	6.72248	0.00445714	0.0149922	Inf	Inf
ABA-GE	ABA-glucosyl ester	ABA	20.6165	22.4252	20.9431	28.149	23.8746	26.1357	0.0447925	0.0872276	1.22153	0.288689
IAA-Ala	N-(3-Indolylacetyl)-L-alanine	Auxin	0	0	0	0.423047	0.457455	0.369557	0.00374529	0.0148682	Inf	Inf
IAA-Val-Me	Indole-3-acetyl-L-valine methyl ester	Auxin	0	0	0	0.019553	0.010623	0.014605	0.0286602	0.0589127	Inf	Inf
ILA	Indole-3-lactic acid	Auxin	2.36755	1.95371	2.5743	1.28633	1.56399	2.14717	0.119956	0.177535	0.724739	-0.464466
TRP	L-tryptophan	Auxin	1855.47	1765.06	1619.58	7071.68	6982.42	6958.36	8.22672e-06	0.000152194	4.00993	2.00358
TRA	Tryptamine	Auxin	171.294	169.403	169.234	249.685	249.392	252.421	1.16108e-06	4.296e-05	1.47373	0.559468
MEIAA	Methyl indole-3-acetate	Auxin	0.118192	0.10997	0.121372	0.169901	0.145543	0.138457	0.0542779	0.0956325	1.29859	0.376943
Indole	Indole	Auxin	503.376	443.775	471.05	2026.56	1943.81	1820.36	0.000815379	0.0100563	4.08315	2.02968
ICAld	Indole-3-carboxaldehyde	Auxin	0.629855	0.654161	0.641516	0.900873	1.08256	0.807619	0.0690889	0.116195	1.4495	0.535551
IAN	3-Indoleacetonitrile	Auxin	2.94188	4.87345	5.6445	1.12244	1.45282	2.48948	0.0537829	0.0956325	0.376286	-1.4101
IAA-Asp	Indole-3-acetyl-L-aspartic acid	Auxin	0.353942	0.358358	0.307232	0.296164	0.318785	0.299263	0.152701	0.217305	0.896698	-0.157306
IAA	Indole-3-acetic acid	Auxin	4.81496	3.94141	3.9855	4.42397	4.10981	3.92435	0.786513	0.808361	0.977732	-0.0324897
cZR	cis-Zeatin riboside	CK	0.0235606	0.0331487	0.0333238	0.0363946	0.0322027	0.0371832	0.24238	0.298935	1.17491	0.232546
cZ9G	cis-Zeatin-9-glucoside	CK	0.265426	0.249781	0.221581	0.206241	0.242423	0.210016	0.205874	0.262667	0.893988	-0.161673
iPRMP	N-6-iso-pentenyladenosine-5'-monophosphate	CK	1.44724	1.45476	1.29748	1.93052	1.36444	1.47212	0.391384	0.438824	1.13516	0.182891
iP7G	N6-Isopentenyl-adenine-7-glucoside	CK	0.747973	0.663344	0.667434	0.969854	1.03507	0.932226	0.00223045	0.0148682	1.41294	0.498699
cZROG	cis-Zeatin-O-glucoside riboside	CK	0.206634	0.193802	0.253285	0.496818	0.651228	0.515693	0.0120949	0.0279695	2.54503	1.34768
2MeScZR	2-Methylthio-cis-zeatin riboside	CK	0.0412823	0.03082	0.0353654	0.0419571	0.0486126	0.0446792	0.0723283	0.116354	1.25851	0.331713
IP	N6-isopentenyladenine	CK	0.0577427	0.0147705	0.0455292	0.0627382	0.0600359	0.0459142	0.319046	0.380797	1.42905	0.515054
IPR	N6-isopentenyladenosine	CK	0.148889	0.163834	0.210345	0.223966	0.263126	0.182759	0.178081	0.236784	1.28062	0.356841
ACC	1-Aminocyclopropanecarboxylic acid	ETH	52.4968	54.9224	51.0327	37.2602	40.4867	34.3253	0.00341027	0.0148682	0.707295	-0.499615
GA29	Gibberellin A29	GA	15.7614	15.8085	19.3957	17.145	16.9527	16.3566	0.901405	0.901405	0.989966	-0.0145486
GA12-ald	Gibberellin A12 aldehyde	GA	0	0	0	0.486612	0.526356	0.360182	0.0117691	0.0279695	Inf	Inf
GA19	Gibberellin A19	GA	0.37254	0.283694	0.459118	0.410177	0.351081	0.557164	0.444018	0.483196	1.18207	0.241312
GA7	Gibberellin A7	GA	0.100817	0.102807	0.116643	0.070748	0.0924931	0.0970285	0.117606	0.177535	0.812663	-0.299271
JA	Jasmonic acid	MeJA	1.00228	1.00761	1.00052	0.517035	0.465801	0.410014	0.00314947	0.0148682	0.46268	-1.11191
H2JA	Dihydrojasmonic acid	MeJA	0.110746	0.15198	0.154075	0.180368	0.124029	0.156887	0.530639	0.560962	1.10673	0.146298
JA-ILE	Jasmonoyl-L-isoleucine	MeJA	0.367845	0.309748	0.345532	0.146364	0.151396	0.14431	0.00686249	0.0211593	0.432078	-1.21063
OPDA	cis(+)-12-Oxophytodienoic acid	MeJA	0.187281	0.229193	0.254983	0.0738128	0.0552129	0.0652593	0.0107249	0.0279695	0.289348	-1.78912
12-OH-JA	12-Hydroxyjasmonic acid	MeJA	43.629	31.5498	39.6471	60.6004	64.6425	58.7469	0.0109816	0.0279695	1.60234	0.680178
OPC-4	3-oxo-2-(2-(Z)-Pentenyl) cyclopentane-1-butyric acid	MeJA	0	0	0	0.143109	0.895216	1.6971	0.179188	0.236784	Inf	Inf
SA	Salicylic acid	SA	41.5269	41.2651	42.2544	27.1322	30.3116	28.7954	0.00253477	0.0148682	0.689658	-0.536048
Phe	L-Phenylalanine	SA	6186.15	6223.81	6207.57	7819.86	7647.59	7146.11	0.0219883	0.0478569	1.21464	0.280527
SAG	Salicylic acid 2-O-β-glucoside	SA	38.1551	39.5626	38.4516	39.4339	43.5675	38.4643	0.37733	0.436288	1.04559	0.0643196
MeSAG	2-Methoxycarbonylphenyl beta-D-glucopyranoside	SA	0	0	0	221.184	275.863	255.305	0.00401843	0.0148682	Inf	Inf
