# Supplementary material for: Genome-wide analysis of Nicotiana tabacum IDD genes identifies NtIDD9 as a regulator of leaf angle
Source: Front Plant Sci. 2024 Dec 19;15:1496351. doi: 10.3389/fpls.2024.1496351 (PMC11693677; doi:10.3389/fpls.2024.1496351)
Supplement: Supplementary Table 6 — Primer sequences used for qRT-PCR. [file Table6.xlsx]

## Sheet: Sheet1
ID	Forward	Reverse
NtIDD1	TGGCTGGTCGAATTTCCCAA	GGGGTAGTGGCTGCAGAATT
NtIDD2	GTACCTGAGATGGCACCACC	GAGCATATTGCCTCCGCTCT
NtIDD3	TCCACTAGGTTCGAGCAGGA	ACACGTGAAATTGGTGGGGT
NtIDD4	CAGTATCCTTGGCAGAGGGC	TCTGCATGCCAACTGTTTGC
NtIDD5	GTTCGTTAATGGTGGCGGTG	CCCATCAGCCCAAATCCACT
NtIDD6	ACGTTGTTTATGGCGACCCT	GGTGATCTCTGTGGCTGCTT
NtIDD7	AGGAGCAGCAATTCAGCACT	GTGTCCCCTAATAGCAGGCC
NtIDD8	TGCTGTGCAATCGGATTGGA	GCCCTATGAGTCACGAAGCT
NtIDD9	GAGCAGCAACAGCACCAATT	TGCTGTTGTTGCTGTTGCTC
NtIDD10	CGAGTACCTCTGCATCGGAC	TTGCCACTCCACCATACGAC
NtIDD11	CCGACGCCATAAGGTTCCAT	GTGCACACAACTTGGCTCTG
NtIDD12	TACCCCCTGCTGCTATTCCT	CCAGGAGCTTGAGATGGCAA
NtIDD13	GAAATGGGCGGAATGGAGGA	CAGCAGTAGCAGTAGCAGCA
NtIDD14	AACTTGCGTGCACCACAATC	CTTCGGCCAATGCATCACAG
NtIDD15	GGTCTACCTCGTCCCTTCCT	GGCCGAATTGCTTCTGGTTG
NtIDD16	CTCTTGGTCACGTGACTCCC	CACTGATGAGTGGTCACGCT
NtIDD17	GCCTCACGTCATCAAATGCC	GACGCTACACTTCTTGGGCT
NtIDD18	CTTCTTCACCCGTTGGTCCA	GTGCCTTCTCCTGTGCATCT
NtIDD19	TCGTGGTCTTGGATTGGCAA	ACGTTGCAACACCAAATCCG
NtIDD20	TTGCCACTAGATCCGGATGC	AAGTGGGTTCTGGGCATACG
NtIDD21	TTGGCAGCGTTGTTTATGGC	GTGGTGGCTGCTGTTCAAAG
NtIDD22	ACAATACAGACCCAGCTGCC	GCCAAACCCACCAAATGCAT
NtIDD23	GGTTCAACCAAAAGCAGCCC	TTGCATGCCAACTGTTTGCA
NtIDD24	CATTCTGCGATGCATTGGCT	GCTTGACGGTGTTGCCAAAA
NtIDD25	CGCCATGGCTAATGACTTGC	GTTCGGCGTGTAGTCCTGAT
NtIDD26	TCACCAAAGACCCTGATGGC	CGATTGCACAGCATAGCGTT
